# Supplementary material for: Formulation of Chlorine-Dioxide-Releasing Nanofibers for Disinfection in Humid and CO2-Rich Environment
Source: Nanomaterials (Basel). 2022 Apr 27;12(9):1481. doi: 10.3390/nano12091481 (PMC9104377; doi:10.3390/nano12091481)
Supplement: Supplementary file 1 [file nanomaterials-12-01481-s001.zip]

Archive with 1 entries (1 files):
- nanomaterials-1684002-supplementary.pdf
